# Supplementary material for: Higher plasma levels of lysophosphatidylcholine 18:0 are related to a lower risk of common cancers in a prospective metabolomics study
Source: BMC Med. 2016 Jan 28;14:13. doi: 10.1186/s12916-016-0552-3 (PMC4730724; doi:10.1186/s12916-016-0552-3)
Supplement: Additional file 1: — Limits of detection, coefficients of variation, and percentages of missing values for individual metabolites. (XLSX 19 kb) [file 12916_2016_552_MOESM1_ESM.xlsx]

## Sheet: Exclusion Criteria
#	Metabolite	Missing values(%)	Coefficient of variation (%)	Values below LOD (%)		Metabolites with one ore more red values were excluded
1	C0	0	8.562	1.87473
2	C10	0	9.579	78.0145
3	C10:1	0	9.983	92.1602
4	C10:2	0	11.768	77.2902
5	C12	0	8.503	91.6489
6	C12-DC	0	8.111	99.9574
7	C12:1	0	9.111	86.9195
8	C14	0	10.364	99.2331
9	C14:1	0	9.367	69.5356
10	C14:1-OH	0	10.941	99.2757
11	C14:2	0	12.107	84.9169
12	C14:2-OH	0	13.956	94.9297
13	C16	0	8.515	43.1189
14	C16-OH	0	13.821	97.2731
15	C16:1	0	10.151	97.4862
16	C16:1-OH	0	11.343	98.1253
17	C16:2	0	11.964	98.6792
18	C16:2-OH	0	14.963	99.4887
19	C18	0	11.889	79.9318
20	C18:1	0	9.411	31.4444
21	C18:1-OH	0	18.024	99.8296
22	C18:2	0	12.338	66.5104
23	C2	0	7.949	1.32084
24	C3	0	12.726	29.5271
25	C3-DC (C4-OH)	0	12.43	72.3051
26	C3-OH	0	13.796	94.6314
27	C3:1	0	25.725	85.13
28	C4	0	13.317	41.8833
29	C4:1	0	17.226	78.1423
30	C5	0	11.504	62.6758
31	C5-DC (C6-OH)	0	10.446	93.481
32	C5-M-DC	0	8.557	96.634
33	C5-OH (C3-DC-M)	0	11.371	92.7993
34	C5:1	0	13.804	97.3157
35	C5:1-DC	0	12.667	96.5914
36	C6 (C4:1-DC)	0	10.888	77.0345
37	C6:1	0	14.171	93.6941
38	C7-DC	0	9.277	87.3029
39	C8	0	9.297	90.5837
40	C9	0	12.6	89.2629
41	Ala	0	7.901	0.0852152
42	Arg	0	10.326	0
43	Asn	0.383468	20.712	3.53643
44	Asp	0.255646	24.591	4.85726
45	Cit	1.7043	19.816	10.6519
46	Gln	0.17043	16.72	0
47	Glu	0.0426076	18.293	0
48	Gly	0	11.969	0
49	His	0.213038	19.629	5.28334
50	Ile	0	7.259	0
51	Leu	0.340861	10.366	0
52	Lys	0.0426076	10.329	0.0426076
53	Met	0	8.309	21.8577
54	Orn	0.0426076	11.627	0.0426076
55	Phe	0	6.35	0
56	Pro	0	6.802	0
57	Ser	0	14.616	0
58	Thr	0.127823	14.181	0
59	Trp	0	7.516	0
60	Tyr	0	7.018	3.15296
61	Val	0	8.125	0
62	Ac-Orn	3.11035	23.035	57.435
63	ADMA	9.88496	80.781	25.6072
64	alpha-AAA	0.383468	43.043	9.45888
65	Creatinine	0	6.823	0
66	Kynurenine	0	21.894	22.0707
67	Met-SO	0.0852152	17.561	3.02514
68	OH-Pro	99.7444	.	0
69	Putrescine	10.9501	106.08	25.3089
70	Sarcosine	48.0187	46.091	2.55646
71	Serotonin	3.02514	23.7	6.13549
72	Spermidine	2.89732	20.617	11.8449
73	Spermine	8.39369	12.061	3.19557
74	Taurine	0.0426076	13.211	0
75	total DMA	0.127823	27.073	15.3813
76	lysoPC a C14:0	0	7.068	95.2706
77	lysoPC a C16:0	0	6.468	0
78	lysoPC a C16:1	0	8.353	0
79	lysoPC a C17:0	0	9.595	0
80	lysoPC a C18:0	0	7.951	0
81	lysoPC a C18:1	0	7.437	0
82	lysoPC a C18:2	0	7.453	0
83	lysoPC a C20:3	0	9.046	0
84	lysoPC a C20:4	0	7.819	0
85	lysoPC a C24:0	0	17.937	28.5897
86	lysoPC a C26:0	0	20.503	47.8483
87	lysoPC a C26:1	0	23.127	34.8956
88	lysoPC a C28:0	0	18.721	52.0665
89	lysoPC a C28:1	0	16.888	0.724329
90	PC aa C24:0	0	25.785	48.7857
91	PC aa C26:0	0	13.266	93.055
92	PC aa C28:1	0	7.316	0
93	PC aa C30:0	0	10.341	0.426076
94	PC aa C30:2	0	144.448	54.1542
95	PC aa C32:0	0	8.741	0
96	PC aa C32:1	0	9.862	0
97	PC aa C32:2	0	12.267	0.127823
98	PC aa C32:3	0	8.923	0
99	PC aa C34:1	0	7.723	0
100	PC aa C34:2	0	7.434	0
101	PC aa C34:3	0	8.121	0
102	PC aa C34:4	0	7.979	0
103	PC aa C36:0	0	19.343	1.1504
104	PC aa C36:1	0	8.883	0
105	PC aa C36:2	0	7.233	0
106	PC aa C36:3	0	7.808	0
107	PC aa C36:4	0	7.143	0
108	PC aa C36:5	0	8.089	0
109	PC aa C36:6	0	11.513	0
110	PC aa C38:0	0	10.478	0
111	PC aa C38:1	0	55.77	5.96506
112	PC aa C38:3	0	9.325	0
113	PC aa C38:4	0	8.696	0
114	PC aa C38:5	0	8.316	0
115	PC aa C38:6	0	8.21	0
116	PC aa C40:1	0	13.454	68.9391
117	PC aa C40:2	0	15.93	0.127823
118	PC aa C40:3	0	14.515	0
119	PC aa C40:4	0	9.266	0
120	PC aa C40:5	0	8.523	0
121	PC aa C40:6	0	8.432	0
122	PC aa C42:0	0	10.98	0
123	PC aa C42:1	0	13.196	0.0426076
124	PC aa C42:2	0	13.374	0.0426076
125	PC aa C42:4	0	15.77	0.383468
126	PC aa C42:5	0	10.656	0.937367
127	PC aa C42:6	0	9.59	80.3153
128	PC ae C30:0	0	14.126	4.77205
129	PC ae C30:1	0	110.721	35.7052
130	PC ae C30:2	0	19.718	0.17043
131	PC ae C32:1	0	10.306	0
132	PC ae C32:2	0	11.676	0
133	PC ae C34:0	0	9.777	0
134	PC ae C34:1	0	8.506	0
135	PC ae C34:2	0	8.236	0
136	PC ae C34:3	0	9.26	0
137	PC ae C36:0	0	13.099	0
138	PC ae C36:1	0	9.552	0
139	PC ae C36:2	0	8.624	0
140	PC ae C36:3	0	10.27	0
141	PC ae C36:4	0	8.261	0
142	PC ae C36:5	0	9.087	0
143	PC ae C38:0	0	8.721	0
144	PC ae C38:1	0	20.317	1.78952
145	PC ae C38:2	0	11.784	0.383468
146	PC ae C38:3	0	8.104	0
147	PC ae C38:4	0	8.78	0
148	PC ae C38:5	0	8.939	0
149	PC ae C38:6	0	8.115	0
150	PC ae C40:1	0	10.738	0.0426076
151	PC ae C40:2	0	10.238	0
152	PC ae C40:3	0	10.216	0
153	PC ae C40:4	0	8.583	0
154	PC ae C40:5	0	9.023	0
155	PC ae C40:6	0	8.256	0
156	PC ae C42:0	0	10.852	94.9297
157	PC ae C42:1	0	11.784	0.213038
158	PC ae C42:2	0	11.258	0
159	PC ae C42:3	0	10.387	0.639114
160	PC ae C42:4	0	11.136	0
161	PC ae C42:5	0	8.065	0.17043
162	PC ae C44:3	0	15.888	3.57904
163	PC ae C44:4	0	13.189	0.681721
164	PC ae C44:5	0	11.231	0
165	PC ae C44:6	0	9.252	0.0426076
166	SM (OH) C14:1	0	8.996	0
167	SM (OH) C16:1	0	8.621	0
168	SM (OH) C22:1	0	9.731	0
169	SM (OH) C22:2	0	8.405	0
170	SM (OH) C24:1	0	16.723	0.0426076
171	SM C16:0	0	7.92	0
172	SM C16:1	0	7.191	0
173	SM C18:0	0	9.292	0
174	SM C18:1	0	8.066	0
175	SM C20:2	0	15.221	0.596506
176	SM C22:3	0	135.764	47.0388
177	SM C24:0	0	11.199	0
178	SM C24:1	0	9.253	0
179	SM C26:0	0	34.295	0.979974
180	SM C26:1	0	33.832	0.340861
181	H1	0	5.744	0
